# Supplementary material for: Unraveling effects of anti-aging drugs on C. elegans using liposomes
Source: GeroScience. 2023 May 4;45(3):1583–603. doi: 10.1007/s11357-023-00800-x (PMC10158714; doi:10.1007/s11357-023-00800-x)
Supplement: Supplementary file 2 — Supplementary file2 (XLSX 278 KB) [file 11357_2023_800_MOESM2_ESM.xlsx]

## Sheet: SI guide
Ziehm tables for Unravelling effects of anti-aging drugs on C. elegans using liposomes
Presented in this file are raw mortality data, which are supplementary to standard survival tables. This enables future investigators to reanalyze the data, for example, in data mining approaches, or for the purpose of resolving discrepancies between different published reports. To this end we employ a mortality data reporting format developed by M. Ziehm, which applies minimal reporting standard…
Data includes specification of causes of data censoring, as follows:
bag = bag of worms (death from internal hatching of eggs)
cont = contaminated (bacterial or fungal infection)
dis = disappeared (investigator failed to locate worm)
kil = killed (worm accidentally killed during handling)
cen = censored (censored without a recorded reason)
otw = on the wall (worms climbed wall of Petri dish and died from desiccation)
rup = rupture (internal organs extensively extruded through vulva)

## Sheet: Empty Ziehm Table
Publication:
Survival data contact:
Date:
Species:	C. elegans
Definition of day 1:	First day of adulthood
Event/death definition:	No response to touch
Censoring definition:	<>
Cohort name:				Cohort name:				Cohort name:				Cohort name:				Cohort name:				Cohort name:				Cohort name:				Cohort name:
Description:				Description:				Description:				Description:				Description:				Description:				Description:				Description:
Drug vector:	N/A			Drug vector:	N/A			Drug vector:	N/A			Drug vector:	N/A			Drug vector:	N/A			Drug vector:	N/A			Drug vector:	N/A			Drug vector:	N/A
Drug concentration:	N/A			Drug concentration:	N/A			Drug concentration:	N/A			Drug concentration:	N/A			Drug concentration:	N/A			Drug concentration:	N/A			Drug concentration:	N/A			Drug concentration:	N/A
Strain (background):	N2			Strain (background):	N2			Strain (background):	N2			Strain (background):	N2			Strain (background):	N2			Strain (background):	N2			Strain (background):	N2			Strain (background):	N2
Sex (gender):	Hermaphrodites			Sex (gender):	Hermaphrodites			Sex (gender):	Hermaphrodites			Sex (gender):	Hermaphrodites			Sex (gender):	Hermaphrodites			Sex (gender):	Hermaphrodites			Sex (gender):	Hermaphrodites			Sex (gender):	Hermaphrodites
Matings:	Selfing			Matings:	Selfing			Matings:	Selfing			Matings:	Selfing			Matings:	Selfing			Matings:	Selfing			Matings:	Selfing			Matings:	Selfing
FUDR:	N/A			FUDR:	N/A			FUDR:	N/A			FUDR:	N/A			FUDR:	N/A			FUDR:	N/A			FUDR:	N/A			FUDR:	N/A
Temperature:	20˚C			Temperature:	20˚C			Temperature:	20˚C			Temperature:	20˚C			Temperature:	20˚C			Temperature:	20˚C			Temperature:	20˚C			Temperature:	20˚C
Humidity:	N/A			Humidity:	N/A			Humidity:	N/A			Humidity:	N/A			Humidity:	N/A			Humidity:	N/A			Humidity:	N/A			Humidity:	N/A
Light/dark cycle:	Dark			Light/dark cycle:	Dark			Light/dark cycle:	Dark			Light/dark cycle:	Dark			Light/dark cycle:	Dark			Light/dark cycle:	Dark			Light/dark cycle:	Dark			Light/dark cycle:	Dark
Noise:	N/A			Noise:	N/A			Noise:	N/A			Noise:	N/A			Noise:	N/A			Noise:	N/A			Noise:	N/A			Noise:	N/A
Food and liquid:	NGM OP50			Food and liquid:	NGM OP50			Food and liquid:	NGM OP50			Food and liquid:	NGM OP50			Food and liquid:	NGM OP50			Food and liquid:	NGM OP50			Food and liquid:	NGM OP50			Food and liquid:	NGM OP50
Treatment / condition:	live bacteria			Treatment / condition:	live bacteria			Treatment / condition:	live bacteria			Treatment / condition:	live bacteria			Treatment / condition:	live bacteria			Treatment / condition:	live bacteria			Treatment / condition:	live bacteria			Treatment / condition:	live bacteria
Housing:	60 mm agar plates			Housing:	60 mm agar plates			Housing:	60 mm agar plates			Housing:	60 mm agar plates			Housing:	60 mm agar plates			Housing:	60 mm agar plates			Housing:	60 mm agar plates			Housing:	60 mm agar plates
Animals/housing:	25-35			Animals/housing:	25-35			Animals/housing:	25-35			Animals/housing:	25-35			Animals/housing:	25-35			Animals/housing:	25-35			Animals/housing:	25-35			Animals/housing:	25-35
Time unit:	Days			Time unit:	Days			Time unit:	Days			Time unit:	Days			Time unit:	Days			Time unit:	Days			Time unit:	Days			Time unit:	Days
Age	Event code	Type of event		Age	Event code	Type of event		Age	Event code	Type of event		Age	Event code	Type of event		Age	Event code	Type of event		Age	Event code	Type of event		Age	Event code	Type of event		Age	Event code	Type of event

## Sheet: Table 1(1)
Publication:	GeroScience
Survival data contact:	david.gems@ucl.ac.uk
Date:	23.6.2020
Species:	C. elegans
Definition of day 1:	First day of adulthood
Event/death definition:	Code 1; No response to touch
Censoring definition:	Code 0; Unnatural death
Cohort name:	Control			Cohort name:	GSH			Cohort name:	GSH liposomes			Cohort name:	NAC			Cohort name:	NAC liposomes			Cohort name:	Trimethadione			Cohort name:	Trimethadione liposomes			Cohort name:	Vitamin C			Cohort name:	Vitamin C liposomes
Description:	N/A			Description:	GSH treatment from L4			Description:	GSH liposomes treatment from L4			Description:	NAC treatment from L4			Description:	NAC liposomes treatment from L4			Description:	Trimethadione treatment from L4+P10			Description:	Trimethadione liposomes treatment from L4			Description:	Vitamin C treatment from L4			Description:	Vitamin C liposomes treatment from L4
Drug vector:	N/A			Drug vector	N/A			Drug vector	Liposomes			Drug vector	N/A			Drug vector	Liposomes			Drug vector	N/A			Drug vector	Liposomes			Drug vector	N/A			Drug vector	Liposomes
Drug concentration:	N/A			Drug concentration:	117 µM			Drug concentration:	117 µM			Drug concentration:	12.5 µM			Drug concentration:	12.5 µM			Drug concentration:	838.5 µM			Drug concentration:	838.5 µM			Drug concentration:	136.5 µM			Drug concentration:	136.5 µM
Strain (background):	N2			Strain (background):	N2			Strain (background):	N2			Strain (background):	N2			Strain (background):	N2			Strain (background):	N2			Strain (background):	N2			Strain (background):	N2			Strain (background):	N2
Sex (gender):	Hermaphrodites			Sex (gender):	Hermaphrodites			Sex (gender):	Hermaphrodites			Sex (gender):	Hermaphrodites			Sex (gender):	Hermaphrodites			Sex (gender):	Hermaphrodites			Sex (gender):	Hermaphrodites			Sex (gender):	Hermaphrodites			Sex (gender):	Hermaphrodites
Matings:	Selfing			Matings:	Selfing			Matings:	Selfing			Matings:	Selfing			Matings:	Selfing			Matings:	Selfing			Matings:	Selfing			Matings:	Selfing			Matings:	Selfing
FUDR:	N/A			FUDR:	N/A			FUDR:	N/A			FUDR:	N/A			FUDR:	N/A			FUDR:	N/A			FUDR:	N/A			FUDR:	N/A			FUDR:	N/A
Temperature:	20˚C			Temperature:	20˚C			Temperature:	20˚C			Temperature:	20˚C			Temperature:	20˚C			Temperature:	20˚C			Temperature:	20˚C			Temperature:	20˚C			Temperature:	20˚C
Humidity:	N/A			Humidity:	N/A			Humidity:	N/A			Humidity:	N/A			Humidity:	N/A			Humidity:	N/A			Humidity:	N/A			Humidity:	N/A			Humidity:	N/A
Light/dark cycle:	Dark			Light/dark cycle:	Dark			Light/dark cycle:	Dark			Light/dark cycle:	Dark			Light/dark cycle:	Dark			Light/dark cycle:	Dark			Light/dark cycle:	Dark			Light/dark cycle:	Dark			Light/dark cycle:	Dark
Noise:	N/A			Noise:	N/A			Noise:	N/A			Noise:	N/A			Noise:	N/A			Noise:	N/A			Noise:	N/A			Noise:	N/A			Noise:	N/A
Food and liquid:	NGM OP50			Food and liquid:	NGM OP50			Food and liquid:	NGM OP50			Food and liquid:	NGM OP50			Food and liquid:	NGM OP50			Food and liquid:	NGM OP50			Food and liquid:	NGM OP50			Food and liquid:	NGM OP50			Food and liquid:	NGM OP50
Treatment / condition:	live bacteria			Treatment / condition:	live bacteria			Treatment / condition:	live bacteria			Treatment / condition:	live bacteria			Treatment / condition:	live bacteria			Treatment / condition:	live bacteria			Treatment / condition:	live bacteria			Treatment / condition:	live bacteria			Treatment / condition:	live bacteria
Housing:	60 mm agar plates			Housing:	60 mm agar plates			Housing:	60 mm agar plates			Housing:	60 mm agar plates			Housing:	60 mm agar plates			Housing:	60 mm agar plates			Housing:	60 mm agar plates			Housing:	60 mm agar plates			Housing:	60 mm agar plates
Animals/housing:	25-35			Animals/housing:	25-35			Animals/housing:	25-35			Animals/housing:	25-35			Animals/housing:	25-35			Animals/housing:	25-35			Animals/housing:	25-35			Animals/housing:	25-35			Animals/housing:	25-35
Time unit:	Days			Time unit:	Days			Time unit:	Days			Time unit:	Days			Time unit:	Days			Time unit:	Days			Time unit:	Days			Time unit:	Days			Time unit:	Days
	64				58				53				60				68				39				49				38				49
Age	Event code	Type of event		Age	Event code	Type of event		Age	Event code	Type of event		Age	Event code	Type of event		Age	Number of events	Type of event		Age	Event code	Type of event		Age	Event code	Type of event		Age	Event code	Type of event		Age	Event code	Type of event
2	0	rup		3	0	bag		4	0	bag		3	0	bag		3	0	bag		4	0	bag		4	0	bag		4	0	bag		2	0	bag
2	0	bag		4	0	rup		4	0	bag		4	0	bag		7	0	bag		4	0	bag		4	0	bag		4	0	bag		4	0	bag
3	0	bag		4	0	bag		7	0	otw		4	0	bag		7	0	rup		4	0	bag		4	0	bag		4	0	bag		4	0	bag
7	0	bag		7	0	bag		7	0	cen		7	0	bag		7	0	rup		4	0	bag		4	0	bag		4	0	bag		4	0	bag
7	1			7	1			7	0	bag		7	0	bag		7	1			4	0	bag		4	0	dis		4	0	dis		6	0	bag
7	1			7	1			7	1			7	0	otw		9	1			4	0	bag		6	0	bag		4	0	dis		6	0	bag
8	1			7	1			9	0	bag		7	0	otw		9	1			4	0	rup		6	0	bag		4	0	otw		6	0	cen
8	1			9	0	bag		9	0	bag		7	1			9	1			4	0	rup		6	0	bag		4	0	otw		6	0	cen
8	1			9	1			9	0	dis		9	1			9	1			6	0	rup		6	0	bag		6	0	bag		6	0	kil
8	1			9	1			9	1			9	1			9	1			6	0	bag		6	0	rup		6	0	bag		8	0	otw
8	1			9	1			9	1			9	1			9	1			6	0	bag		8	0	rup		6	0	bag		8	1
8	1			9	1			9	1			9	1			9	1			6	0	bag		10	1			6	0	bag		8	1
9	1			9	1			9	1			9	1			9	1			6	0	bag		10	1			6	0	dis		8	1
9	1			9	1			12	0	otw		9	1			9	1			6	0	dis		13	1			6	0	dis		10	1
9	1			9	1			12	0	otw		9	1			9	1			6	0	dis		13	1			6	0	rup		10	1
9	1			9	1			12	1			9	1			9	1			6	0	dis		13	1			8	1			10	1
9	1			9	1			12	1			9	1			9	1			8	1			13	1			8	0	bag		10	1
9	1			9	1			12	1			9	1			12	1			8	1			13	1			8	0	rup		13	1
9	1			12	0	dis		12	1			9	0	dis		12	1			8	1			13	1			10	1			13	1
9	1			11	1			12	1			9	0	dis		12	1			10	1			13	1			10	1			13	1
9	1			11	1			12	1			11	1			12	1			10	1			13	1			10	1			13	1
12	0	otw		11	1			12	1			11	1			12	1			10	1			13	1			10	1			13	1
12	1			11	1			12	1			11	1			12	1			10	1			13	1			10	1			15	1
12	1			11	1			14	1			11	1			12	1			10	1			13	1			10	1			15	1
12	1			11	1			14	1			11	1			12	1			10	1			13	1			10	1			15	1
12	1			12	1			14	1			11	1			12	1			10	1			15	1			13	1			17	1
12	1			12	1			14	1			11	1			12	1			10	1			15	1			13	1			17	1
12	1			12	1			14	1			11	1			12	1			10	1			17	1			13	1			17	1
12	1			12	1			14	1			12	1			12	1			13	1			17	1			13	1			17	1
12	1			12	1			14	1			12	1			12	1			13	1			19	1			15	0	dis		17	1
12	1			12	1			14	1			12	1			12	1			13	1			19	1			15	1			17	1
12	1			12	1			17	1			12	1			14	1			13	1			19	1			15	1			19	1
14	1			12	1			17	1			12	1			14	1			13	1			19	1			17	0	cen		19	1
14	1			12	1			17	1			12	1			14	1			13	1			19	1			17	1			19	1
14	1			12	1			17	1			12	1			14	1			15	0	cen		19	1			17	1			19	1
14	1			12	1			19	1			12	1			14	1			15	1			19	1			17	1			19	1
14	1			12	1			19	1			12	1			17	1			15	1			21	1			17	1			21	1
17	1			14	1			19	1			12	1			17	1			17	1			21	1			17	1			21	1
17	1			14	1			19	1			12	1			17	1			17	1			21	1			19	1			21	1
17	1			14	1			19	1			12	1			17	1			19	1			21	1			19	1			21	1
17	1			14	1			19	1			12	1			17	1			19	1			24	1			19	1			24	1
19	1			14	1			21	1			14	1			17	1			19	1			24	1			19	1			24	1
19	1			14	1			21	1			14	1			19	1			19	1			24	1			19	1			24	1
19	1			14	1			21	1			14	1			19	1			19	1			24	1			19	1			24	1
19	1			17	1			21	1			14	1			19	1			21	1			24	1			19	1			24	1
19	1			17	1			21	1			14	1			19	1			21	1			24	1			19	1			24	1
19	1			17	1			21	1			16	1			19	1			21	1			24	1			21	0			24	1
19	1			17	1			23	1			16	1			19	1			24	1			27	1			21	1			27	1
19	1			17	1			23	1			16	1			19	1			24	1			27	1			21	1			27	1
21	1			19	1			23	1			16	1			21	1			24	1			27	1			21	0			27	1
21	1			19	1			23	1			17	1			21	1			24	1			27	1			21	1			27	1
21	1			19	1			23	1			17	1			21	1			24	1			27	1			24	1			27	1
21	1			21	1			23	1			17	1			21	1			27	1			27	1			24	1			27	1
21	1			21	1			23	1			17	1			21	1			27	1			27	1			24	1			27	1
21	1			21	1			23	1			17	1			23	1			31	1			27	1			27	1			27	1
23	1			21	1			25	1			19	1			23	1			33	1			27	1			27	1			27	1
23	1			21	1			25	1			19	1			23	1							27	1			27	1			29	1
23	1			21	1			25	1			19	1			23	1							29	1			27	1			29	1
23	1			24	1			25	1			19	1			23	1							29	1			30	1			31	1
23	1			24	1			27	1			19	1			23	1							29	1
23	1			24	1			27	1			21	0	kil		23	1
23	1			24	1			27	1			21	1			23	1
23	1			26	1			27	1			21	1			23	1
23	1			26	1							21	1			23	1
25	1											21	1			23	1
25	1											23	1			25	1
25	1											23	1			25	1
25	1											23	1			25	1
27	1											25	1			25	1
												27	1			25	1
																25	1
																25	1

## Sheet: Table 1(2)
Publication:	GeroScience
Survival data contact:	david.gems@ucl.ac.uk
Date:	15.8.2020
Species:	C. elegans
Definition of day 1:	First day of adulthood
Event/death definition:	Code 1; No response to touch
Censoring definition:	Code 0; Unnatural death
Cohort name:	Control			Cohort name:	GSH			Cohort name:	GSH liposomes			Cohort name:	NAC			Cohort name:	NAC liposomes			Cohort name:	Trimethadione			Cohort name:	Trimethadione liposomes			Cohort name:	Vitamin C			Cohort name:	Vitamin C liposomes
Description:	N/A			Description:	GSH treatment from L4			Description:	GSH liposomes treatment from L4			Description:	NAC treatment from L4			Description:	NAC liposomes treatment from L4			Description:	Trimethadione treatment from L4+P10			Description:	Trimethadione liposomes treatment from L4			Description:	Vitamin C treatment from L4			Description:	Vitamin C liposomes treatment from L4
Drug vector:	N/A			Drug vector	N/A			Drug vector	Liposomes			Drug vector	N/A			Drug vector	Liposomes			Drug vector	N/A			Drug vector	Liposomes			Drug vector	N/A			Drug vector	Liposomes
Drug concentration:	N/A			Drug concentration:	117 µM			Drug concentration:	117 µM			Drug concentration:	12.5 µM			Drug concentration:	12.5 µM			Drug concentration:	838.5 µM			Drug concentration:	838.5 µM			Drug concentration:	136.5 µM			Drug concentration:	136.5 µM
Strain (background):	N2			Strain (background):	N2			Strain (background):	N2			Strain (background):	N2			Strain (background):	N2			Strain (background):	N2			Strain (background):	N2			Strain (background):	N2			Strain (background):	N2
Sex (gender):	Hermaphrodites			Sex (gender):	Hermaphrodites			Sex (gender):	Hermaphrodites			Sex (gender):	Hermaphrodites			Sex (gender):	Hermaphrodites			Sex (gender):	Hermaphrodites			Sex (gender):	Hermaphrodites			Sex (gender):	Hermaphrodites			Sex (gender):	Hermaphrodites
Matings:	Selfing			Matings:	Selfing			Matings:	Selfing			Matings:	Selfing			Matings:	Selfing			Matings:	Selfing			Matings:	Selfing			Matings:	Selfing			Matings:	Selfing
FUDR:	N/A			FUDR:	N/A			FUDR:	N/A			FUDR:	N/A			FUDR:	N/A			FUDR:	N/A			FUDR:	N/A			FUDR:	N/A			FUDR:	N/A
Temperature:	20˚C			Temperature:	20˚C			Temperature:	20˚C			Temperature:	20˚C			Temperature:	20˚C			Temperature:	20˚C			Temperature:	20˚C			Temperature:	20˚C			Temperature:	20˚C
Humidity:	N/A			Humidity:	N/A			Humidity:	N/A			Humidity:	N/A			Humidity:	N/A			Humidity:	N/A			Humidity:	N/A			Humidity:	N/A			Humidity:	N/A
Light/dark cycle:	Dark			Light/dark cycle:	Dark			Light/dark cycle:	Dark			Light/dark cycle:	Dark			Light/dark cycle:	Dark			Light/dark cycle:	Dark			Light/dark cycle:	Dark			Light/dark cycle:	Dark			Light/dark cycle:	Dark
Noise:	N/A			Noise:	N/A			Noise:	N/A			Noise:	N/A			Noise:	N/A			Noise:	N/A			Noise:	N/A			Noise:	N/A			Noise:	N/A
Food and liquid:	NGM OP50			Food and liquid:	NGM OP50			Food and liquid:	NGM OP50			Food and liquid:	NGM OP50			Food and liquid:	NGM OP50			Food and liquid:	NGM OP50			Food and liquid:	NGM OP50			Food and liquid:	NGM OP50			Food and liquid:	NGM OP50
Treatment / condition:	live bacteria			Treatment / condition:	live bacteria			Treatment / condition:	live bacteria			Treatment / condition:	live bacteria			Treatment / condition:	live bacteria			Treatment / condition:	live bacteria			Treatment / condition:	live bacteria			Treatment / condition:	live bacteria			Treatment / condition:	live bacteria
Housing:	60 mm agar plates			Housing:	60 mm agar plates			Housing:	60 mm agar plates			Housing:	60 mm agar plates			Housing:	60 mm agar plates			Housing:	60 mm agar plates			Housing:	60 mm agar plates			Housing:	60 mm agar plates			Housing:	60 mm agar plates
Animals/housing:	25-35			Animals/housing:	25-35			Animals/housing:	25-35			Animals/housing:	25-35			Animals/housing:	25-35			Animals/housing:	25-35			Animals/housing:	25-35			Animals/housing:	25-35			Animals/housing:	25-35
Time unit:	Days			Time unit:	Days			Time unit:	Days			Time unit:	Days			Time unit:	Days			Time unit:	Days			Time unit:	Days			Time unit:	Days			Time unit:	Days
	51				60				54				49				57				51				46				38				49
Age	Event code	Type of event		Age	Event code	Type of event		Age	Event code	Type of event		Age	Event code	Type of event		Age	Number of events	Type of event		Age	Event code	Type of event		Age	Event code	Type of event		Age	Event code	Type of event		Age	Event code	Type of event
2	0	bag		4	0	dis		4	0	dis		2	0	bag		2	0			4	0	rup		2	0	rup		4	0	bag		4	0	rup
2	0	bag		4	0	dis		4	0	dis		2	0	bag		2	0	bag		4	0	rup		2	0	bag		4	0	bag		4	0	bag
4	0	bag		4	0	bag		4	0	bag		4	0	rup		2	0	bag		4	0	bag		4	0	bag		4	0	bag		4	0	bag
4	0	bag		4	0	bag		6	0	bag		4	0	bag		4	0	bag		4	0	bag		4	0	bag		4	0	bag		6	0	bag
4	0	dis		4	0	bag		6	0	bag		4	0	bag		4	0	bag		6	0	bag		6	0	bag		4	0	rup		6	0	bag
4	0	dis		6	0	bag		6	0	bag		4	0	bag		4	0	bag		6	0	bag		6	0	rup		4	0	rup		6	0	rup
6	0	bag		6	0	rup		8	1			6	0	bag		4	0	bag		6	0	bag		6	0	rup		6	0	otw		6	0	rup
6	0	rup		6	0	rup		8	1			6	0	dis		4	0	bag		6	0	dis		6	0	dis		6	0	bag		8	0	dis
6	0	bag		6	0	otw		10	1			8	1			6	0	bag		8	0	rup		8	1			6	0	bag		8	1
8	1			8	1			12	1			8	1			6	0	rup		8	1			8	1			6	0	bag		8	1
8	1			8	1			12	1			8	1			6	0	rup		8	1			10	1			6	0	bag		8	1
8	1			8	1			12	1			8	1			6	0	dis		8	1			10	1			6	0	bag		8	1
8	1			8	1			12	1			8	1			6	1			8	1			12	1			6	0	cen		8	1
10	1			8	1			12	1			10	1			8	1			8	1			12	1			6	0	dis		10	1
10	1			8	1			12	1			10	1			8	1			10	1			12	1			6	0	dis		10	1
10	1			8	1			12	1			10	1			8	1			10	1			12	1			8	1			10	1
10	1			10	1			12	1			10	1			8	1			10	1			12	1			8	1			10	1
10	1			10	1			12	1			10	1			8	1			10	1			14	1			8	0	bag		12	1
10	1			10	1			12	1			10	1			10	1			10	1			14	1			10	1			12	1
12	1			10	1			15	1			12	1			10	1			10	1			14	1			10	1			12	1
12	1			10	1			15	1			12	1			10	1			10	1			14	1			10	1			12	1
12	1			10	1			17	1			12	1			10	1			12	1			14	1			10	1			14	1
12	1			10	1			17	1			12	1			12	1			12	1			14	1			10	1			14	1
12	1			10	1			17	1			12	1			12	1			12	1			14	1			10	1			14	1
13	1			10	1			17	1			12	1			12	1			12	1			16	1			10	1			14	1
13	1			12	1			17	1			12	1			12	1			12	1			16	1			13	1			16	1
13	1			12	1			17	1			13	1			12	1			12	1			16	1			13	1			16	1
13	1			13	0	dis		19	1			13	1			12	1			12	1			18	1			13	1			16	1
13	1			13	0	dis		19	1			13	1			12	1			14	1			18	1			13	1			16	1
13	1			13	1			19	1			13	1			13	1			14	1			20	1			15	1			18	1
13	1			13	1			19	1			15	0	otw		13	1			14	1			20	1			15	1			18	1
13	1			13	1			19	1			15	1			13	1			14	1			20	1			15	1			18	1
15	1			13	1			19	1			15	1			13	1			14	1			20	1			15	1			18	1
15	1			13	1			19	1			17	0	dis		13	1			14	1			22	1			15	1			18	1
15	1			13	1			19	1			17	0	dis		13	1			16	1			22	1			17	1			18	1
15	1			15	1			19	1			17	1			13	1			16	1			22	1			17	1			20	1
17	1			15	1			19	1			17	1			13	1			16	1			22	1			17	1			20	1
17	1			15	1			19	1			17	1			15	1			16	1			24	1			17	1			20	1
17	1			15	1			19	1			17	1			15	1			16	1			24	1			19	1			20	1
19	1			15	1			19	1			19	1			15	1			16	1			24	1			19	1			20	1
19	1			17	0	kil		19	1			19	1			15	1			18	1			26	1			19	1			20	1
19	1			17	1			19	1			19	1			17	1			18	1			26	1			19	1			20	1
21	1			17	1			21	1			19	1			17	1			18	1			26	1			19	1			22	1
21	1			17	1			21	1			19	1			17	1			18	1			28	1			19	1			22	1
21	1			19	1			21	1			19	1			17	1			18	1			28	1			19	1			22	1
23	1			19	1			21	1			19	1			19	1			20	1			28	1			21	1			22	1
23	1			19	1			21	1			19	1			19	1			20	1			28	1			21	1			24	1
23	1			19	1			23	1			21	1			19	1			20	1			28	1			21	1			24	1
23	1			19	1			23	1			21	1			19	1			22	1			28	1			21	1			24	1
24	1			19	1			23	1			21	1			19	1			22	1			28	1			21	1			24	1
24	1			19	1			23	1			21	1			19	1			24	1			29	1			24	1			26	1
24	1			19	1			23	1			21	1			21	1			24	1			29	1			24	1			26	1
24	1			19	1			25	1			23	1			21	1			26	1			29	1			24	1			28	1
24	1			20	1			25	1			23	1			21	1			26	1			29	1			27	1			28	1
24	1			20	1			25	1			23	1			21	1			26	1							27	1			28	1
26	1			20	1			27	1			24	1			21	1			28	1							27	1			28	1
26	1			20	1			27	1			24	1			21	1			28	1							29	1			28	1
26	1			20	1			27	1			26	1			25	1			30	1							29	1			28	1
26	1			21	1			27	1			26	1			25	1			30	1							29	1			28	1
26	1			21	1			27	1			28	1			27	1			32	1							31	1			28	1
				23	1											27	1															30	1
				23	1											29	1															30	1
				23	1											31	1															32	1
				23	1											31	1
				25	1											33	1
				25	1											33	1
				27	1											33	1
				27	1											35	1
				27	1											35	1
				29	1
				29	1
				29	1

## Sheet: Table 1(3)
Publication:	GeroScience
Survival data contact:	david.gems@ucl.ac.uk
Date:	9.11.2020
Species:	C. elegans
Definition of day 1:	First day of adulthood
Event/death definition:	Code 1; No response to touch
Censoring definition:	Code 0; Unnatural death
Cohort name:	Control			Cohort name:	GSH			Cohort name:	GSH liposomes			Cohort name:	NAC			Cohort name:	NAC liposomes
Description:	N/A			Description:	GSH treatment from L4			Description:	GSH liposomes treatment from L4			Description:	NAC treatment from L4			Description:	NAC liposomes treatment from L4
Drug vector:	N/A			Drug vector	N/A			Drug vector	Liposomes			Drug vector	N/A			Drug vector	Liposomes
Drug concentration:	N/A			Drug concentration:	117 µM			Drug concentration:	117 µM			Drug concentration:	12.5 µM			Drug concentration:	12.5 µM
Strain (background):	N2			Strain (background):	N2			Strain (background):	N2			Strain (background):	N2			Strain (background):	N2
Sex (gender):	Hermaphrodites			Sex (gender):	Hermaphrodites			Sex (gender):	Hermaphrodites			Sex (gender):	Hermaphrodites			Sex (gender):	Hermaphrodites
Matings:	Selfing			Matings:	Selfing			Matings:	Selfing			Matings:	Selfing			Matings:	Selfing
FUDR:	N/A			FUDR:	N/A			FUDR:	N/A			FUDR:	N/A			FUDR:	N/A
Temperature:	20˚C			Temperature:	20˚C			Temperature:	20˚C			Temperature:	20˚C			Temperature:	20˚C
Humidity:	N/A			Humidity:	N/A			Humidity:	N/A			Humidity:	N/A			Humidity:	N/A
Light/dark cycle:	Dark			Light/dark cycle:	Dark			Light/dark cycle:	Dark			Light/dark cycle:	Dark			Light/dark cycle:	Dark
Noise:	N/A			Noise:	N/A			Noise:	N/A			Noise:	N/A			Noise:	N/A
Food and liquid:	NGM OP50			Food and liquid:	NGM OP50			Food and liquid:	NGM OP50			Food and liquid:	NGM OP50			Food and liquid:	NGM OP50
Treatment / condition:	live bacteria			Treatment / condition:	live bacteria			Treatment / condition:	live bacteria			Treatment / condition:	live bacteria			Treatment / condition:	live bacteria
Housing:	60 mm agar plates			Housing:	60 mm agar plates			Housing:	60 mm agar plates			Housing:	60 mm agar plates			Housing:	60 mm agar plates
Animals/housing:	25-35			Animals/housing:	25-35			Animals/housing:	25-35			Animals/housing:	25-35			Animals/housing:	25-35
Time unit:	Days			Time unit:	Days			Time unit:	Days			Time unit:	Days			Time unit:	Days
	53				50				47				55				50
Age	Event code	Type of event		Age	Event code	Type of event		Age	Event code	Type of event		Age	Event code	Type of event		Age	Number of events	Type of event
4	0	dis		4	0	dis		4	0	rup		4	0	dis		4	0	rup
4	0	bag		4	0	bag		4	0	bag		4	0	bag		4	0	bag
4	0	bag		4	0	bag		4	0	bag		4	0	bag		4	0	bag
6	0	bag		4	0	bag		4	0	bag		6	0	bag		4	0	bag
6	0	bag		4	0	bag		4	0	bag		6	0	bag		4	0	bag
6	0	rup		4	0	bag		4	0	bag		10	1			6	0	bag
6	0	rup		6	0	bag		6	0	bag		10	1			6	0	bag
10	1			6	0	bag		6	0	bag		10	1			6	0	rup
10	1			6	0	rup		6	0	rup		10	1			12	1
10	1			6	0	rup		6	0	rup		10	1			12	1
10	1			8	1			6	0	dis		10	1			12	1
12	1			10	1			6	0	dis		12	1			12	1
12	1			10	1			10	0	otw		12	1			12	1
12	1			10	1			10	1			12	1			12	1
12	1			10	1			12	1			12	1			14	1
12	1			10	1			12	1			12	1			14	1
12	1			10	1			12	1			14	1			14	1
12	1			12	1			14	1			14	1			14	1
12	1			12	1			14	1			14	1			14	1
12	1			12	1			14	1			14	1			14	1
14	1			12	1			16	1			14	1			16	1
14	1			12	1			16	1			16	1			16	1
14	1			12	1			16	1			16	1			16	1
14	1			12	1			16	1			16	1			16	1
16	1			12	1			18	1			16	1			16	1
16	1			12	1			18	1			16	1			16	1
16	1			12	1			18	1			18	1			16	1
16	1			14	1			18	1			18	1			16	1
16	1			14	1			18	1			18	1			16	1
16	1			14	1			18	1			18	1			18	1
16	1			14	1			20	1			18	1			18	1
16	1			14	1			20	1			18	1			18	1
18	1			14	1			20	1			18	1			18	1
18	1			16	1			20	1			18	1			18	1
18	1			16	1			21	1			20	1			18	1
18	1			16	1			21	1			20	1			18	1
18	1			16	1			21	1			20	1			18	1
18	1			16	1			21	1			20	1			18	1
18	1			16	1			21	1			20	1			18	1
20	1			16	1			21	1			20	1			20	0	kil
20	1			16	1			21	1			21	1			20	0
20	1			16	1			23	1			21	1			20	1	kil
20	1			18	1			23	1			21	1			20	1
20	1			18	1			23	1			21	1			20	1
20	1			20	1			23	1			21	1			20	1
20	1			20	1			23	1			21	1			20	1
21	1			20	1			25	1			21	1			20	1
21	1			20	1			25	1			22	1			20	1
21	1			21	1			25	1			22	1			20	1
21	1			22	1			25	1			22	1			21	1
21	1			22	1			25	1			22	1			21	1
21	1			23	1			27	1			22	1			21	1
23	1			23	1			27	1			23	1			23	1
23	1			25	1			27	1			23	1			23	1
23	1			25	1			29	1			23	1			23	1
23	1			25	1			29	1			25	1			23	1
25	1			25	1			29	1			25	1			24	1
25	1			26	1			30	1			25	1			24	1
26	1			27	1			30	1			25	1			24	1
27	1			27	1			30	1			25	1			25	1

## Sheet: Table 1(4)
Publication:	GeroScience
Survival data contact:	david.gems@ucl.ac.uk
Date:	3.6.2021
Species:	C. elegans
Definition of day 1:	First day of adulthood
Event/death definition:	Code 1; No response to touch
Censoring definition:	Code 0; Unnatural death
Cohort name:	Control			Cohort name:	GSH			Cohort name:	GSH liposomes
Description:	N/A			Description:	GSH treatment from L4			Description:	GSH liposomes treatment from L4
Drug vector:	N/A			Drug vector	N/A			Drug vector	Liposomes
Drug concentration:	N/A			Drug concentration:	117 µM			Drug concentration:	117 µM
Strain (background):	N2			Strain (background):	N2			Strain (background):	N2
Sex (gender):	Hermaphrodites			Sex (gender):	Hermaphrodites			Sex (gender):	Hermaphrodites
Matings:	Selfing			Matings:	Selfing			Matings:	Selfing
FUDR:	N/A			FUDR:	N/A			FUDR:	N/A
Temperature:	20˚C			Temperature:	20˚C			Temperature:	20˚C
Humidity:	N/A			Humidity:	N/A			Humidity:	N/A
Light/dark cycle:	Dark			Light/dark cycle:	Dark			Light/dark cycle:	Dark
Noise:	N/A			Noise:	N/A			Noise:	N/A
Food and liquid:	NGM OP50			Food and liquid:	NGM OP50			Food and liquid:	NGM OP50
Treatment / condition:	live bacteria			Treatment / condition:	live bacteria			Treatment / condition:	live bacteria
Housing:	60 mm agar plates			Housing:	60 mm agar plates			Housing:	60 mm agar plates
Animals/housing:	25-35			Animals/housing:	25-35			Animals/housing:	25-35
Time unit:	Days			Time unit:	Days			Time unit:	Days
	40				35				49
Age	Event code	Type of event		Age	Event code	Type of event		Age	Event code	Type of event
4	0	dis		4	0	otw		4	0	bag
4	0	rup		4	0	dis		4	0	bag
4	0	rup		4	0	bag		4	0	bag
4	0	bag		4	0	bag		4	0	bag
4	0	bag		4	0	bag		4	0	bag
4	0	bag		4	0	bag		6	0	dis
4	0	bag		4	0	bag		6	0	bag
4	0	bag		4	0	bag		6	0	bag
4	0	bag		4	0	bag		6	0	bag
4	0	bag		4	0	bag		6	0	bag
6	0	kil		6	0	rup		10	1
6	0	cen		6	0	rup		13	1
6	0	rup		6	0	rup		13	1
6	0	rup		6	0	cen		13	1
6	0	cen		6	1			13	1
8	1			8	1			15	1
8	1			8	1			15	1
8	1			8	1			15	1
8	1			8	1			15	1
8	0	otw		8	1			17	1
8	0	cen		8	0	bag		17	1
8	0	bag		8	0	bag		17	1
8	0	bag		8	0	bag		19	1
8	0	bag		8	0	dis		19	1
10	1			10	1			19	1
10	1			10	1			19	1
10	1			10	1			19	1
10	1			10	1			19	1
10	1			10	1			19	1
10	1			10	1			19	1
13	1			10	1			21	1
13	1			13	1			21	1
13	1			13	1			21	1
13	1			13	1			21	1
13	1			13	1			24	1
13	1			13	0			24	1
13	1			13	1			24	1
15	1			15	1			24	1
15	1			15	1			24	1
15	1			17	1			24	1
15	1			17	0			24	1
17	1			19	1			24	1
17	1			19	1			24	1
17	1			19	1			24	1
19	1			21	1			24	1
19	1			21	1			24	1
19	1			24	1			27	1
21	1			24	1			27	1
21	1			24	1			27	1
21	1			24	1			27	1
24	1			27	1			27	1
24	1			29	1			27	1
27	1			29	1			29	1
27	1			29	1			29	1
27	1			31	1			31	1
29	1							31	1
29	1							31	1
29	1							33	1
31	1							33	1
31	1

## Sheet: Table 1(carb1)
Publication:	GeroScience
Survival data contact:	david.gems@ucl.ac.uk
Date:	12.7.2020
Species:	C. elegans
Definition of day 1:	First day of adulthood
Event/death definition:	Code 1; No response to touch
Censoring definition:	Code 0; Unnatural death
Cohort name:	Carb			Cohort name:	GSH+carb			Cohort name:	GSH liposomes+carb			Cohort name:	NAC+carb			Cohort name:	NAC liposomes+carb
Description:	Carbenicillin-treated bacteria from L4			Description:	GSH treatment and carbenicillin-treated bacteria from L4			Description:	GSH liposomes treatment and carbenicillin-treated bacteria from L4			Description:	NAC treatment and carbenicillin-treated bacteria from L4			Description:	NAC liposomes treatment and carbenicillin-treated bacteria from L4
Drug vector:	N/A			Drug vector	N/A			Drug vector	Liposomes			Drug vector	N/A			Drug vector	Liposomes
Drug concentration:	N/A			Drug concentration:	117 µM			Drug concentration:	117 µM			Drug concentration:	12.5 µM			Drug concentration:	12.5 µM
Strain (background):	N2			Strain (background):	N2			Strain (background):	N2			Strain (background):	N2			Strain (background):	N2
Sex (gender):	Hermaphrodites			Sex (gender):	Hermaphrodites			Sex (gender):	Hermaphrodites			Sex (gender):	Hermaphrodites			Sex (gender):	Hermaphrodites
Matings:	Selfing			Matings:	Selfing			Matings:	Selfing			Matings:	Selfing			Matings:	Selfing
FUDR:	N/A			FUDR:	N/A			FUDR:	N/A			FUDR:	N/A			FUDR:	N/A
Temperature:	20˚C			Temperature:	20˚C			Temperature:	20˚C			Temperature:	20˚C			Temperature:	20˚C
Humidity:	N/A			Humidity:	N/A			Humidity:	N/A			Humidity:	N/A			Humidity:	N/A
Light/dark cycle:	Dark			Light/dark cycle:	Dark			Light/dark cycle:	Dark			Light/dark cycle:	Dark			Light/dark cycle:	Dark
Noise:	N/A			Noise:	N/A			Noise:	N/A			Noise:	N/A			Noise:	N/A
Food and liquid:	NGM OP50			Food and liquid:	NGM OP50			Food and liquid:	NGM OP50			Food and liquid:	NGM OP50			Food and liquid:	NGM OP50
Treatment / condition:	Carbenicillin-treated bacteria			Treatment / condition:	Carbenicillin-treated bacteria			Treatment / condition:	Carbenicillin-treated bacteria			Treatment / condition:	Carbenicillin-treated bacteria			Treatment / condition:	Carbenicillin-treated bacteria
Housing:	60 mm agar plates			Housing:	60 mm agar plates			Housing:	60 mm agar plates			Housing:	60 mm agar plates			Housing:	60 mm agar plates
Animals/housing:	25-35			Animals/housing:	25-35			Animals/housing:	25-35			Animals/housing:	25-35			Animals/housing:	25-35
Time unit:	Days			Time unit:	Days			Time unit:	Days			Time unit:	Days			Time unit:	Days
	52				51				42				48				54
Age	Event code	Type of event		Age	Event code	Type of event		Age	Event code	Type of event		Age	Event code	Type of event		Age	Number of events	Type of event
2	0	dis		4	0	rup		3	0	dis		2	0	dis		4	0	rup
3	0	bag		4	0	rup		3	0	bag		4	0	dis		4	0	bag
4	0	bag		4	0	bag		4	0	bag		4	0	bag		7	0	bag
7	0	bag		4	0	bag		4	0	bag		4	0	bag		7	0	bag
7	0	bag		4	0	bag		9	0	bag		4	0	bag		12	0	bag
7	0	bag		4	0	bag		12	1			4	0	bag		12	1
7	0	dis		4	0	bag		12	1			4	0	bag		12	1
9	1			6	0	bag		14	1			6	0	bag		16	1
12	1			6	0	dis		14	1			6	0	rup		16	1
14	1			14	1			14	1			6	0	rup		16	1
17	0	dis		14	1			14	1			6	0	otw		16	1
17	0	bag		14	1			17	1			6	0	otw		16	1
17	0	bag		16	1			17	1			12	1			17	1
17	1			16	1			17	1			12	1			17	1
17	1			18	1			20	0	cen		14	1			17	1
20	0	cen		18	1			20	0	cen		14	1			17	1
20	0	cen		18	1			20	0	cen		16	1			17	1
20	1			20	1			20	0	cen		16	1			17	1
20	1			20	1			20	0	cen		18	1			17	1
20	1			23	1			20	0	cen		18	1			17	1
20	1			23	1			36	0	cen		20	1			20	0	cen
22	1			23	1			20	1			20	1			20	0	cen
22	1			27	1			20	1			21	1			20	0	cen
24	1			27	1			20	1			21	1			20	1
24	1			27	1			20	1			23	1			20	1
24	1			29	1			20	1			23	1			20	1
26	1			29	1			20	1			23	1			20	1
26	1			29	1			20	1			23	1			20	1
27	1			29	1			20	1			23	1			20	1
27	1			29	1			36	1			27	1			20	1
27	1			29	1			22	1			27	1			20	1
29	1			29	1			24	1			27	1			20	1
29	1			29	1			24	1			27	1			20	1
29	1			31	1			24	1			27	1			20	1
29	1			31	1			24	1			29	1			20	1
29	1			31	1			27	1			29	1			22	1
29	1			31	1			27	1			29	1			22	1
29	1			31	1			27	1			29	1			22	1
30	1			31	1			27	1			29	1			24	1
30	1			31	1			27	1			29	1			24	1
30	1			31	1			30	1			31	1			27	1
30	1			31	1			30	1			31	1			27	1
30	1			31	1			30	1			31	1			27	1
30	1			31	1			32	1			31	1			30	1
32	1			31	1			32	1			31	1			30	1
32	1			33	1			32	1			31	1			30	1
32	1			33	1			32	1			31	1			30	1
32	1			33	1			34	1			31	1			30	1
32	1			33	1			34	1			33	1			30	1
32	1			35	1			34	1			33	1			32	1
32	1			35	1			36	1			33	1			32	1
34	1			37	1			34	1			33	1			32	1
34	1			37	1			36	1			33	1			32	1
34	1			39	1			37	1			35	1			32	1
34	1			39	1							35	1			34	1
34	1			39	1							35	1			34	1
34	1			39	1							37	1			35	1
34	1			41	1							37	1			37	1
35	1			41	1							37	1			39	1
35	1			41	1							37	1			12	1
35	1															14	1
35	1															14	1
35	1
36	1

## Sheet: Table1(carb2)
Publication:	GeroScience
Survival data contact:	david.gems@ucl.ac.uk
Date:	12.3.2021
Species:	C. elegans
Definition of day 1:	First day of adulthood
Event/death definition:	Code 1; No response to touch
Censoring definition:	Code 0; Unnatural death
Cohort name:	Carb			Cohort name:	GSH+carb			Cohort name:	GSH liposomes+carb			Cohort name:	NAC+carb			Cohort name:	NAC liposomes+carb
Description:	Carbenicillin-treated bacteria from L4			Description:	GSH treatment and carbenicillin-treated bacteria from L4			Description:	GSH liposomes treatment and carbenicillin-treated bacteria from L4			Description:	NAC treatment and carbenicillin-treated bacteria from L4			Description:	NAC liposomes treatment and carbenicillin-treated bacteria from L4
Drug vector:	N/A			Drug vector	N/A			Drug vector	Liposomes			Drug vector	N/A			Drug vector	Liposomes
Drug concentration:	N/A			Drug concentration:	117 µM			Drug concentration:	117 µM			Drug concentration:	12.5 µM			Drug concentration:	12.5 µM
Strain (background):	N2			Strain (background):	N2			Strain (background):	N2			Strain (background):	N2			Strain (background):	N2
Sex (gender):	Hermaphrodites			Sex (gender):	Hermaphrodites			Sex (gender):	Hermaphrodites			Sex (gender):	Hermaphrodites			Sex (gender):	Hermaphrodites
Matings:	Selfing			Matings:	Selfing			Matings:	Selfing			Matings:	Selfing			Matings:	Selfing
FUDR:	N/A			FUDR:	N/A			FUDR:	N/A			FUDR:	N/A			FUDR:	N/A
Temperature:	20˚C			Temperature:	20˚C			Temperature:	20˚C			Temperature:	20˚C			Temperature:	20˚C
Humidity:	N/A			Humidity:	N/A			Humidity:	N/A			Humidity:	N/A			Humidity:	N/A
Light/dark cycle:	Dark			Light/dark cycle:	Dark			Light/dark cycle:	Dark			Light/dark cycle:	Dark			Light/dark cycle:	Dark
Noise:	N/A			Noise:	N/A			Noise:	N/A			Noise:	N/A			Noise:	N/A
Food and liquid:	NGM OP50			Food and liquid:	NGM OP50			Food and liquid:	NGM OP50			Food and liquid:	NGM OP50			Food and liquid:	NGM OP50
Treatment / condition:	Carbenicillin-treated bacteria			Treatment / condition:	Carbenicillin-treated bacteria			Treatment / condition:	Carbenicillin-treated bacteria			Treatment / condition:	Carbenicillin-treated bacteria			Treatment / condition:	Carbenicillin-treated bacteria
Housing:	60 mm agar plates			Housing:	60 mm agar plates			Housing:	60 mm agar plates			Housing:	60 mm agar plates			Housing:	60 mm agar plates
Animals/housing:	25-35			Animals/housing:	25-35			Animals/housing:	25-35			Animals/housing:	25-35			Animals/housing:	25-35
Time unit:	Days			Time unit:	Days			Time unit:	Days			Time unit:	Days			Time unit:	Days
	52				51				48				57				51
Age	Event code	Type of event		Age	Event code	Type of event		Age	Event code	Type of event		Age	Event code	Type of event		Age	Number of events	Type of event
2	0	rup		4	0	rup		4	0	rup		2	0	dis		2	0	dis
2	0	bag		4	0	rup		4	0	bag		2	0	bag		4	0	bag
4	0	bag		4	0	bag		4	0	bag		4	0	bag		4	0	bag
4	0	bag		4	0	bag		4	0	bag		4	0	bag		4	0	bag
4	0	bag		4	0	bag		4	0	bag		12	1			4	0	bag
6	0	bag		4	0	bag		4	0	bag		14	0	otw		4	0	bag
6	0	dis		4	0	bag		4	0	bag		18	0	otw		4	0	bag
6	0	dis		6	0	bag		4	0	bag		18	0	dis		6	0	bag
14	1			6	0	dis		6	0	dis		18	1			6	0	dis
14	1			14	1			6	0	dis		20	1			10	1
14	1			14	1			12	0	dis		20	1			12	1
16	1			14	1			12	1			22	1			14	1
16	1			16	1			14	0	otw		22	1			14	1
18	1			16	1			14	1			22	1			14	1
18	1			18	1			14	1			22	1			14	1
18	1			18	1			14	1			22	1			14	1
18	1			18	1			14	1			22	1			16	1
20	1			20	1			16	1			22	1			16	1
20	1			20	1			16	1			24	1			16	1
21	1			23	1			16	1			24	1			16	1
21	1			23	1			18	1			24	1			16	1
21	1			23	1			20	1			24	1			16	1
21	1			27	1			20	1			24	1			18	1
23	1			27	1			20	1			24	1			18	1
23	1			27	1			20	1			24	1			18	1
23	1			27	1			21	1			24	1			18	1
23	1			27	1			21	1			24	1			20	1
23	1			27	1			21	1			24	1			20	1
27	1			27	1			23	1			24	1			20	1
27	1			27	1			23	1			24	1			20	1
27	1			27	1			23	1			26	1			21	1
27	1			27	1			23	1			26	1			21	1
27	1			27	1			23	1			26	1			21	1
27	1			27	1			23	1			26	1			23	1
27	1			29	1			23	1			26	1			23	1
27	1			29	1			23	1			26	1			23	1
27	1			29	1			27	1			26	1			23	1
29	1			29	1			27	1			26	1			23	1
29	1			31	1			27	1			28	1			23	1
29	1			31	1			27	1			28	1			23	1
29	1			31	1			27	1			28	1			27	1
29	1			31	1			27	1			28	1			27	1
29	1			31	1			27	1			28	1			27	1
29	1			31	1			27	1			30	1			27	1
29	1			31	1			27	1			30	1			27	1
31	1			33	1			27	1			30	1			27	1
31	1			33	1			29	1			30	1			27	1
31	1			33	1			29	1			30	1			29	1
31	1			33	1			31	1			30	1			29	1
35	1			35	1			31	1			30	1			29	1
35	1			35	1			31	1			32	1			29	1
35	1			37	1			33	1			32	1			31	1
35	1			37	1			33	1			32	1			31	1
35	1			39	1			35	1			34	1			31	1
37	1			39	1			35	1			34	1			31	1
37	1			39	1			37	1			34	1			33	1
37	1			39	1			39	1			34	1			33	1
37	1			41	1			39	1			34	1			35	1
39	1			41	1			41	1			36	1			35	1
39	1			41	1			41	1			36	1			35	1
												36	1
												38	1
												38	1
												38	1

## Sheet: Table1(carb3)
Publication:	GeroScience
Survival data contact:	david.gems@ucl.ac.uk
Date:	22.8.2021
Species:	C. elegans
Definition of day 1:	First day of adulthood
Event/death definition:	Code 1; No response to touch
Censoring definition:	Code 0; Unnatural death
Cohort name:	Carb			Cohort name:	GSH+carb			Cohort name:	GSH liposomes+carb
Description:	Carbenicillin-treated bacteria from L4			Description:	GSH treatment and carbenicillin-treated bacteria from L4			Description:	GSH liposomes treatment and carbenicillin-treated bacteria from L4
Drug vector:	N/A			Drug vector	N/A			Drug vector	Liposomes
Drug concentration:	N/A			Drug concentration:	117 µM			Drug concentration:	117 µM
Strain (background):	N2			Strain (background):	N2			Strain (background):	N2
Sex (gender):	Hermaphrodites			Sex (gender):	Hermaphrodites			Sex (gender):	Hermaphrodites
Matings:	Selfing			Matings:	Selfing			Matings:	Selfing
FUDR:	N/A			FUDR:	N/A			FUDR:	N/A
Temperature:	20˚C			Temperature:	20˚C			Temperature:	20˚C
Humidity:	N/A			Humidity:	N/A			Humidity:	N/A
Light/dark cycle:	Dark			Light/dark cycle:	Dark			Light/dark cycle:	Dark
Noise:	N/A			Noise:	N/A			Noise:	N/A
Food and liquid:	NGM OP50			Food and liquid:	NGM OP50			Food and liquid:	NGM OP50
Treatment / condition:	Carbenicillin-treated bacteria			Treatment / condition:	Carbenicillin-treated bacteria			Treatment / condition:	Carbenicillin-treated bacteria
Housing:	60 mm agar plates			Housing:	60 mm agar plates			Housing:	60 mm agar plates
Animals/housing:	25-35			Animals/housing:	25-35			Animals/housing:	25-35
Time unit:	Days			Time unit:	Days			Time unit:	Days
	50				54				45
Age	Event code	Type of event		Age	Event code	Type of event		Age	Event code	Type of event
2	0	rup		4	0	rup		2	0	dis
6	0	bag		6	0	bag		2	0	bag
6	0	bag		8	0	bag		2	0	bag
6	0	bag		10	0	bag		8	0	bag
6	0	bag		10	1	bag		14	0	bag
10	1			10	1			14	1
10	1			18	1			14	1
12	1			18	1			16	1
12	1			18	1			18	1
12	0	dis		20	1			18	1
14	1			20	1			20	1
16	0	itw		20	1			20	1
16	1			20	1			20	1
20	1			22	1			20	1
22	1			22	1			22	1
24	1			22	1			22	1
24	1			24	1			22	1
26	1			24	1			22	1
26	1			24	1			22	1
26	1			24	1			22	1
26	1			24	1			22	1
26	1			24	1			22	1
28	1			24	1			24	0	cen
28	1			26	1			24	1
28	1			26	1			24	1
28	1			26	1			24	1
30	1			26	1			24	1
30	1			26	1			26	0	kil
30	1			26	1			26	1
30	1			26	1			26	1
30	1			28	1			26	1
30	1			28	1			26	1
30	1			28	1			26	1
30	1			28	1			26	1
32	1			28	1			26	1
32	1			28	1			28	1
32	1			28	1			28	1
34	1			30	1			28	1
34	1			30	1			28	1
34	1			30	1			28	1
36	0	dis		30	1			28	1
36	1			30	1			30	1
36	1			30	1			30	1
36	1			24	1			30	1
36	1			30	1			30	1
36	1			32	0	dis		32	1
36	1			32	1			32	1
36	1			32	1			34	1
36	1			32	1			36	1
36	1			32	1			36	1
36	1			32	1			38	1
36	1			34	1			40	1
36	1			36	1
38	1			36	1
40	1			36	1
40	1			36	1
40	1			36	1
42	1			38	1
				38	1

## Sheet: Table1(carb4)
Publication:	GeroScience
Survival data contact:	david.gems@ucl.ac.uk
Date:	5.9.2020
Species:	C. elegans
Definition of day 1:	First day of adulthood
Event/death definition:	Code 1; No response to touch
Censoring definition:	Code 0; Unnatural death
Cohort name:	Carb			Cohort name:	GSH+carb			Cohort name:	GSH liposomes+carb
Description:	Carbenicillin-treated bacteria from L4			Description:	GSH treatment and carbenicillin-treated bacteria from L4			Description:	GSH liposomes treatment and carbenicillin-treated bacteria from L4
Drug vector:	N/A			Drug vector	N/A			Drug vector	Liposomes
Drug concentration:	N/A			Drug concentration:	117 µM			Drug concentration:	117 µM
Strain (background):	N2			Strain (background):	N2			Strain (background):	N2
Sex (gender):	Hermaphrodites			Sex (gender):	Hermaphrodites			Sex (gender):	Hermaphrodites
Matings:	Selfing			Matings:	Selfing			Matings:	Selfing
FUDR:	N/A			FUDR:	N/A			FUDR:	N/A
Temperature:	20˚C			Temperature:	20˚C			Temperature:	20˚C
Humidity:	N/A			Humidity:	N/A			Humidity:	N/A
Light/dark cycle:	Dark			Light/dark cycle:	Dark			Light/dark cycle:	Dark
Noise:	N/A			Noise:	N/A			Noise:	N/A
Food and liquid:	NGM OP50			Food and liquid:	NGM OP50			Food and liquid:	NGM OP50
Treatment / condition:	Carbenicillin-treated bacteria			Treatment / condition:	Carbenicillin-treated bacteria			Treatment / condition:	Carbenicillin-treated bacteria
Housing:	60 mm agar plates			Housing:	60 mm agar plates			Housing:	60 mm agar plates
Animals/housing:	25-35			Animals/housing:	25-35			Animals/housing:	25-35
Time unit:	Days			Time unit:	Days			Time unit:	Days
	56				57				64
Age	Event code	Type of event		Age	Event code	Type of event		Age	Event code	Type of event
2	0	rup		2	0	dis		2	0	dis
2	0	bag		4	0	bag		2	0	dis
2	0	bag		4	0	bag		2	0	bag
2	0	bag		6	0	bag		4	0	bag
6	0	dis		6	0	rup		4	0	bag
8	1			6	1			4	1
10	1			12	1			6	0	bag
12	1			12	1			10	1
12	1			16	1			16	1
18	1			16	1			16	1
18	1			16	1			16	1
18	1			16	1			18	1
20	1			16	1			18	1
20	1			18	1			20	1
20	1			18	1			20	1
22	1			18	1			20	1
22	1			18	1			20	1
22	1			20	1			22	1
24	1			20	1			22	1
24	1			20	1			22	1
24	1			20	1			22	1
24	1			22	1			22	1
24	1			22	1			22	1
24	1			22	1			22	1
24	1			24	1			22	1
24	1			24	1			24	1
24	1			24	1			24	1
24	1			24	1			24	1
26	1			24	1			24	1
26	1			24	1			24	0	dis
26	1			26	1			24	1
26	1			26	1			26	1
26	1			26	1			26	1
26	1			26	1			26	1
26	1			28	1			26	1
26	1			28	1			26	1
26	1			28	1			26	1
26	1			28	1			26	1
26	1			28	1			26	1
26	1			28	1			26	1
26	1			28	1			26	1
28	1			28	1			28	1
28	1			28	1			28	1
28	1			28	1			28	1
30	1			28	1			28	1
30	1			28	1			28	1
30	1			30	1			28	1
30	1			30	1			28	1
30	1			30	1			28	1
30	1			30	1			28	1
30	1			30	1			28	1
30	1			30	1			28	1
32	1			32	1			28	1
34	1			32	1			28	1
34	1			32	1			30	1
36	1			32	1			30	1
36	1			34	1			30	1
36	1			34	1			30	1
36	1			36	1			30	1
36	1			36	1			30	1
36	1			38	1			32	1
				38	1			32	1
								32	1
								32	1
								32	1
								32	1
								34	1
								34	1
								34	1
								34	1
								38	1

[truncated: 13 more sheets: Table2(1), Table2(2), Table3(1), Table3(2), Table3(3), Table4(1), Table4(2), Table4(3), Table5(1), Table5(2), Table6(1), Table6(2), Table6(3)]
